# Supplementary material for: Supercritical Fluid Chromatography—Tandem Mass Spectrometry for Rapid Quantification of Pentacyclic Triterpenoids in Plant Extracts
Source: Pharmaceuticals (Basel). 2022 May 20;15(5):629. doi: 10.3390/ph15050629 (PMC9143669; doi:10.3390/ph15050629)
Supplement: Supplementary file 1 [file pharmaceuticals-15-00629-s001.zip]

Archive with 1 entries (1 files):
- pharmaceuticals-1707237-supplementary.pdf
